# Supplementary material for: Large-scale integration of small molecule-induced genome-wide transcriptional responses, Kinome-wide binding affinities and cell-growth inhibition profiles reveal global trends characterizing systems-level drug action
Source: Front Genet. 2014 Sep 30;5:342. doi: 10.3389/fgene.2014.00342 (PMC4179751; doi:10.3389/fgene.2014.00342)
Supplement: Supplementary file 1 [file DataSheet1.ZIP]

Archive with 5 entries (5 files):
- Vidovic - Systems-level LINCS Data Integration - Supplementary Material TOC and Methods.pdf
- Dataset1.xlsx
- Dataset2.xlsx
- Dataset3.xlsx
- Dataset4.xlsx
