# Supplementary material for: Large-scale integration of small molecule-induced genome-wide transcriptional responses, Kinome-wide binding affinities and cell-growth inhibition profiles reveal global trends characterizing systems-level drug action
Source: Front Genet. 2014 Sep 30;5:342. doi: 10.3389/fgene.2014.00342 (PMC4179751; doi:10.3389/fgene.2014.00342)
Supplement: Supplementary file 1 [file DataSheet1.ZIP › Dataset1.xlsx]

## Sheet: 229modelsCharacteristics
Kinase	DataPoints_active	ROCScore	EF_at_1_percent
ARAF	34	1	100
CSK	413	0.99	90.8
CSNK1D	235	0.97	63.4
CSNK1E	104	0.95	78.85
TYK2	3645	0.99	85.4
SPHK1	88	1	100
CSF1R	2188	0.99	86.93
PTK2	2737	0.99	90.79
CSNK2B	10	1	100
DAPK3	263	0.94	51.71
STK3	210	0.95	61.43
MAP4K2	257	0.93	52.14
MAP4K3	43	0.93	58.14
MAP4K4	371	0.93	45.55
MAP4K5	247	0.93	51.01
ADRBK1	32	0.99	96.88
TGFBR1	985	1	98.58
TSSK1B	52	0.92	40.38
ALK	2718	0.99	92.13
PIK3CA	10062	1	51.13
MKNK1	136	0.98	88.24
PIK3CB	1681	1	93.87
MKNK2	817	0.98	84.09
PIK3CD	4707	1	91.23
PIK3CG	7716	1	65.59
MAPK10	1133	0.99	90.03
MAPK11	116	0.97	83.62
MAPK12	94	0.94	60.64
MAPK13	42	0.91	61.9
MAPK14	7426	0.99	58.86
LIMK2	123	0.98	92.68
MAPK1	1641	0.99	91.65
MAPK8	1356	0.98	88.5
MAPK9	907	0.97	78.94
PLK1	2820	1	95.89
PLK2	267	0.99	97
PLK3	325	0.98	78.15
PLK4	480	0.96	70.21
MTOR	10352	1	52.85
MELK	164	0.93	56.1
PRKAA1	171	0.92	29.82
PRKAA2	15	0.91	33.33
BTK	2201	0.99	91.14
CSNK2A1	1521	0.99	91.98
CSNK2A2	115	0.96	85.22
MAP3K1	22	1	90.91
MAP3K7	56	0.92	64.29
MAP3K8	188	1	98.4
ITK	1236	0.98	86.41
MAP3K9	80	0.94	80
RPS6KA1	72	0.97	86.11
CAMK2B	63	0.96	65.08
RPS6KA3	244	0.94	45.49
RPS6KA4	20	0.92	65
CAMK2D	143	0.95	56.64
RPS6KA5	159	0.96	76.73
RPS6KA6	10	0.94	70
FER	123	0.91	38.21
TBK1	764	0.99	91.75
RPS6KB1	718	0.98	79.11
MET	6314	0.99	79.06
FGFR1	2126	0.98	84.05
FGFR2	865	0.99	95.38
FGFR3	1427	0.99	92.5
FGFR4	564	1	98.4
TEC	29	0.91	62.07
PRKACA	1552	0.98	88.98
EEF2K	26	0.92	65.38
TEK	1482	0.99	85.02
SRPK1	54	0.92	35.19
PTK2B	276	0.97	79.35
BUB1	155	1	100
PDGFRA	392	0.96	63.78
PDGFRB	1992	0.98	70.23
ROCK1	2033	0.99	85.59
ROCK2	2388	0.99	87.69
PDK1	83	0.99	96.39
NLK	32	0.92	59.38
GRK7	14	0.93	35.71
CDC42BPA	85	0.95	69.41
CHUK	382	0.99	91.62
ROS1	124	0.91	29.03
LCK	4695	0.99	79.15
ATM	682	1	98.39
CSNK1A1	208	0.96	62.98
ATR	1078	1	99.81
CDC2	2548	0.98	63.89
MAP2K1	855	0.98	88.89
MAP2K2	140	0.93	60.71
CDC7	1209	0.99	89.25
PRKX	201	0.94	56.72
EGFR	4785	0.99	65.98
PKN2	178	0.94	57.3
MYLK	64	0.95	75
NTRK1	1803	0.98	88.57
NTRK2	308	0.95	70.78
NTRK3	208	0.92	43.27
PRKCA	1217	1	90.63
PRKCB	810	1	97.28
PRKCD	1047	0.99	89.68
PRKCE	574	1	97.04
PRKCG	196	0.97	79.59
PRKCH	433	1	97.69
YES1	105	0.94	66.67
PRKCI	20	0.93	55
TK1	60	1	96.67
TK2	13	1	100
PRKD1	123	0.98	88.62
PRKCQ	3172	1	96.34
PRKD2	187	0.94	57.75
PRKD3	242	0.94	53.72
PRKCZ	32	0.96	65.62
PRKDC	551	1	97.1
MLTK	190	0.95	75.26
NUAK1	23	0.92	43.48
DCK	52	1	100
RIPK2	676	0.99	93.05
AXL	397	0.95	67.25
INSR	785	0.99	85.35
CLK1	66	0.9	54.55
CLK2	257	0.93	37.74
CLK4	620	0.94	46.94
BRSK1	61	0.92	32.79
LRRK2	1058	0.98	85.82
IRAK1	133	0.91	40.6
PRKG1	238	0.98	74.37
PRKG2	78	0.96	60.26
IRAK4	649	0.98	82.28
AKT1	2964	1	95.34
KDR	9192	0.98	47.65
AKT2	907	0.99	95.26
AKT3	334	0.99	93.71
CSNK1G1	104	0.96	59.62
CHEK1	2729	0.99	91.1
CSNK1G2	91	0.95	51.65
CHEK2	405	0.96	70.12
CSNK1G3	62	0.96	59.68
PDPK1	1933	0.99	94.1
PIK3R4	114	1	95.61
ABL1	1265	0.98	76.6
ABL2	29	0.91	34.48
TNIK	68	0.92	66.18
GSK3A	845	0.98	79.76
GSK3B	6446	0.99	59.85
RET	617	0.95	58.51
CDK1	389	0.99	91.77
CDK2	6019	0.98	52.98
CDK3	97	0.98	87.63
CDK4	3742	0.99	62.8
TNK2	353	0.96	83.29
CDK5	1472	0.98	70.79
CDK6	302	0.99	90.73
CDK7	355	0.96	75.77
CDK8	136	0.93	53.68
HIPK2	220	0.94	56.82
CDK9	1413	0.99	87.26
HIPK4	167	0.93	58.68
FRK	171	0.91	40.94
STK10	43	0.92	44.19
SLK	183	0.91	39.89
PHKA1	43	1	100
KIT	1771	0.99	81.76
PIM1	4241	0.99	90.57
PIM2	2949	1	93.35
PIM3	2227	1	94.3
IKBKB	797	0.99	93.1
WEE1	670	1	96.87
IKBKE	727	0.98	89.82
TTK	2244	1	98.8
JAK1	7648	1	72.16
JAK2	12523	0.99	43.51
JAK3	8201	0.99	55.92
BRAF	4323	1	90.1
MAPKAPK2	1868	1	97.7
MAPKAPK3	26	0.98	73.08
MAPKAPK5	603	0.99	95.19
CAMK1	19	0.94	47.37
PAK1	88	0.96	71.59
PAK2	48	0.98	89.58
PAK3	46	0.97	82.61
PAK4	397	0.97	83.88
FLT1	974	0.97	72.69
FLT3	2795	0.98	71.23
FLT4	568	0.95	59.86
IGF1R	3160	0.99	88.64
PBK	213	0.99	90.61
EPHA2	392	0.97	80.1
SRC	4287	0.99	74.67
ACVRL1	70	0.98	92.86
FYN	411	0.95	62.29
EPHB3	22	0.96	63.64
EPHB4	745	0.99	93.56
MINK1	181	0.92	53.59
TXK	34	0.91	58.82
TAOK1	172	0.93	52.91
TAOK3	80	0.91	73.75
PI4KB	18	0.9	50
NEK2	103	0.92	60.19
NEK4	66	0.93	42.42
ZAP70	391	0.99	94.63
DYRK1A	353	0.94	49.29
AURKA	6527	0.99	64.15
AURKB	3447	0.99	77.95
AURKC	245	0.98	85.71
EIF2AK1	25	0.95	88
PGK1	55	1	100
MARK2	110	0.93	59.09
MAP3K11	180	0.98	95
MARK3	133	0.92	48.87
MAP3K14	236	1	98.73
DYRK2	52	0.97	78.85
SGK1	112	0.94	60.71
DYRK3	110	0.93	42.73
DYRK4	32	0.96	53.12
HCK	193	0.97	83.94
ADK	577	1	99.65
RAF1	1056	0.99	88.83
STK17A	201	0.93	49.75
SMG1	17	0.99	94.12
LYN	469	0.97	72.07
PASK	16	0.93	43.75
ERBB2	1900	0.99	80.05
ERBB4	165	0.95	59.39
SYK	11017	1	52.55
MST1R	256	0.96	75.78
MATK	31	0.93	38.71
BLK	229	0.92	54.15
ILK	107	1	98.13
BMX	43	0.93	72.09
