# Supplementary material for: Large-scale integration of small molecule-induced genome-wide transcriptional responses, Kinome-wide binding affinities and cell-growth inhibition profiles reveal global trends characterizing systems-level drug action
Source: Front Genet. 2014 Sep 30;5:342. doi: 10.3389/fgene.2014.00342 (PMC4179751; doi:10.3389/fgene.2014.00342)
Supplement: Supplementary file 1 [file DataSheet1.ZIP › Dataset2.xlsx]

## Sheet: Reactome mTOR-pathway Proteins
Name	Uniprot ID	Gene Name
AKT1 E17K [cytosol]	P31749	AKT1
AKT1 E17K [plasma membrane]	P31749	AKT1
AKT1 [cytosol]	P31749	AKT1
AKT1 [plasma membrane]	P31749	AKT1
AKT1S1 [cytosol]	Q96B36	AKT1S1
AKT2 [cytosol]	P31751	AKT2
AKT2 [plasma membrane]	P31751	AKT2
AKT3 [cytosol]	Q9Y243	AKT3
AKT3 [plasma membrane]	Q9Y243	AKT3
BAD [cytosol]	Q92934	BAD
Betacellulin [extracellular region]	P35070	BTC
CASP9(1-416) [cytosol]	P55211	CASP9
CD80 [plasma membrane]	P33681	CD80
CD86 [plasma membrane]	P42081	CD86
CDKN1A [cytosol]	P38936	CDKN1A
CDKN1B [cytosol]	P46527	CDKN1B
CHUK [cytosol]	O15111	CHUK
CREB1 [nucleoplasm]	P16220	CREB1
EGF [extracellular region]	P01133	EGF
EIF2C1 [cytosol]	Q9UL18	AGO1
EIF2C2 [cytosol]	Q9UKV8	AGO2
EIF2C3 [cytosol]	Q9H9G7	AGO3
EIF2C4 [cytosol]	Q9HCK5	AGO4
Epiregulin [extracellular region]	O14944	EREG
FGF1 [extracellular region]	P05230	FGF1
FGF10 [extracellular region]	O15520	FGF10
FGF16 [extracellular region]	O43320	FGF16
FGF17-1 [extracellular region]	O60258	FGF17
FGF18 [extracellular region]	O76093	FGF18
FGF19 [extracellular region]	O95750	FGF19
FGF2(10-155) [extracellular region]	P09038	FGF2
FGF20 [extracellular region]	Q9NP95	FGF20
FGF22 [extracellular region]	Q9HCT0	FGF22
FGF23(25-251) [extracellular region]	Q9GZV9	FGF23
FGF3 [extracellular region]	P11487	FGF3
FGF4 [extracellular region]	P08620	FGF4
FGF5-1 [extracellular region]	P12034	FGF5
FGF6 [extracellular region]	P10767	FGF6
FGF7 [extracellular region]	P21781	FGF7
FGF8-1 [extracellular region]	P55075	FGF8
FGF9 [extracellular region]	P31371	FGF9
FOXO1 [nucleoplasm]	Q12778	FOXO1
FOXO3 [nucleoplasm]	O43524	FOXO3
FOXO4-1 [nucleoplasm]	P98177	FOXO4
FOXO4-2 [nucleoplasm]	P98177	FOXO4
FYN [cytosol]	P06241	FYN
GAB1 [cytosol]	Q13480	GAB1
GRB2-1 [cytosol]	P62993	GRB2
GRB2-1 [plasma membrane]	P62993	GRB2
GSK3A [cytosol]	P49840	GSK3A
GSK3B [cytosol]	P49841	GSK3B
HBEGF(63-148) [extracellular region]	Q99075	HBEGF
KITLG-1(26-190) [extracellular region]	P21583	KITLG
KL-1 [plasma membrane]	Q9UEF7	KL
KL-2 [extracellular region]	Q9UEF7	KL
KLB [plasma membrane]	Q86Z14	KLB
LCK [cytosol]	P06239	LCK
MAPKAP1 [cytosol]	Q9BPZ7	MAPKAP1
MDM2 [cytosol]	Q00987	MDM2
MLST8 [cytosol]	Q9BVC4	MLST8
MOV10 [cytosol]	Q9HCE1	MOV10
MTOR [cytosol]	P42345	MTOR
NR4A1 [nucleoplasm]	P22736	NR4A1
NRG1 [extracellular region]	Q02297	NRG1
NRG1-10 [extracellular region]	Q02297	NRG1
NRG2 [extracellular region]	O14511	NRG2
NRG3 [extracellular region]	P56975	NRG3
NRG4 [extracellular region]	Q8WWG1	NRG4
PDGFA-1 [extracellular region]	P04085	PDGFA
PDGFA-2 [extracellular region]	P04085	PDGFA
PDGFB [extracellular region]	P01127	PDGFB
PDGFB(82-241) [extracellular region]	P01127	PDGFB
PDPK1 [cytosol]	O15530	PDPK1
PDPK1 [plasma membrane]	O15530	PDPK1
PHLPP1 [cytosol]	O60346	PHLPP1
PHLPP2 [cytosol]	Q6ZVD8	PHLPP2
PIK3CA E542K [cytosol]	P42336	PIK3CA
PIK3CA E542Q [cytosol]	P42336	PIK3CA
PIK3CA E542V [cytosol]	P42336	PIK3CA
PIK3CA E545A [cytosol]	P42336	PIK3CA
PIK3CA E545G [cytosol]	P42336	PIK3CA
PIK3CA E545K [cytosol]	P42336	PIK3CA
PIK3CA E545Q [cytosol]	P42336	PIK3CA
PIK3CA E545V [cytosol]	P42336	PIK3CA
PIK3CA H1047L [cytosol]	P42336	PIK3CA
PIK3CA H1047R [cytosol]	P42336	PIK3CA
PIK3CA H1047Y [cytosol]	P42336	PIK3CA
PIK3CA M1043I [cytosol]	P42336	PIK3CA
PIK3CA M1043T [cytosol]	P42336	PIK3CA
PIK3CA M1043V [cytosol]	P42336	PIK3CA
PIK3CA Q546E [cytosol]	P42336	PIK3CA
PIK3CA Q546H [cytosol]	P42336	PIK3CA
PIK3CA Q546K [cytosol]	P42336	PIK3CA
PIK3CA Q546L [cytosol]	P42336	PIK3CA
PIK3CA Q546P [cytosol]	P42336	PIK3CA
PIK3CA Q546R [cytosol]	P42336	PIK3CA
PIK3CA R38C [cytosol]	P42336	PIK3CA
PIK3CA R38G [cytosol]	P42336	PIK3CA
PIK3CA R38H [cytosol]	P42336	PIK3CA
PIK3CA R38S [cytosol]	P42336	PIK3CA
PIK3CA [cytosol]	P42336	PIK3CA
PIK3CB [cytosol]	P42338	PIK3CB
PIK3CD [plasma membrane]	O00329	PIK3CD
PIK3R1 D560H [plasma membrane]	P27986	PIK3R1
PIK3R1 D560Y [plasma membrane]	P27986	PIK3R1
PIK3R1 G376R [plasma membrane]	P27986	PIK3R1
PIK3R1 H450_E451del [plasma membrane]	P27986	PIK3R1
PIK3R1 K459del [plasma membrane]	P27986	PIK3R1
PIK3R1 N564D [plasma membrane]	P27986	PIK3R1
PIK3R1 N564K [plasma membrane]	P27986	PIK3R1
PIK3R1 R574I [plasma membrane]	P27986	PIK3R1
PIK3R1 R574T [plasma membrane]	P27986	PIK3R1
PIK3R1 R574_T576del [plasma membrane]	P27986	PIK3R1
PIK3R1 Y463_L466del [plasma membrane]	P27986	PIK3R1
PIK3R1 [cytosol]	P27986	PIK3R1
PIK3R1 [plasma membrane]	P27986	PIK3R1
PIK3R2 [cytosol]	O00459	PIK3R2
PIK3R3 [cytosol]	Q92569	PIK3R3
PTEN C124F [cytosol]	P60484	PTEN
PTEN C124R [cytosol]	P60484	PTEN
PTEN C124S [cytosol]	P60484	PTEN
PTEN C124Y [cytosol]	P60484	PTEN
PTEN G129E [cytosol]	P60484	PTEN
PTEN G129R [cytosol]	P60484	PTEN
PTEN G129V [cytosol]	P60484	PTEN
PTEN H123Y [cytosol]	P60484	PTEN
PTEN H93A [cytosol]	P60484	PTEN
PTEN H93D [cytosol]	P60484	PTEN
PTEN H93Q [cytosol]	P60484	PTEN
PTEN H93R [cytosol]	P60484	PTEN
PTEN H93Y [cytosol]	P60484	PTEN
PTEN R130* [cytosol]	P60484	PTEN
PTEN R130G [cytosol]	P60484	PTEN
PTEN R130L [cytosol]	P60484	PTEN
PTEN R130P [cytosol]	P60484	PTEN
PTEN R130Q [cytosol]	P60484	PTEN
PTEN R173C [cytosol]	P60484	PTEN
PTEN R173H [cytosol]	P60484	PTEN
PTEN R173P [cytosol]	P60484	PTEN
PTEN R233* [cytosol]	P60484	PTEN
PTEN R335* [cytosol]	P60484	PTEN
PTEN S170G [cytosol]	P60484	PTEN
PTEN S170I [cytosol]	P60484	PTEN
PTEN S170N [cytosol]	P60484	PTEN
PTEN S170R [cytosol]	P60484	PTEN
PTEN [cytosol]	P60484	PTEN
Phosphorylated Fibroblast growth factor receptor 2b short [plasma membrane]	P21802	FGFR2
RICTOR [cytosol]	Q6R327	RICTOR
RPS6KB2 [nucleoplasm]	Q9UBS0	RPS6KB2
THEM4 [plasma membrane]	Q5T1C6	THEM4
TNRC6A [cytosol]	Q8NDV7	TNRC6A
TNRC6B [cytosol]	Q9UPQ9	TNRC6B
TNRC6C [cytosol]	Q9HCJ0	TNRC6C
TRIB3 [plasma membrane]	Q96RU7	TRIB3
TSC2 [cytosol]	P49815	TSC2
VAV1 [plasma membrane]	P15498	VAV1
p-10Y-ERBB3-1 [plasma membrane]	P21860	ERBB3
p-11Y-PDGFRA [plasma membrane]	P16234	PDGFRA
p-12Y-PDGFRB [plasma membrane]	P09619	PDGFRB
p-5Y-FGFR4 [plasma membrane]	P22455	FGFR4
p-6Y-CD19 [plasma membrane]	P15391	CD19
p-6Y-EGFR [plasma membrane]	P00533	EGFR
p-6Y-ERBB2 [plasma membrane]	P04626	ERBB2
p-6Y-FRS2 [plasma membrane]	Q8WU20	FRS2
p-7Y-ERBB2 [plasma membrane]	P04626	ERBB2
p-7Y-KIT [plasma membrane]	P10721	KIT
p-8Y-FGFR2-3 [plasma membrane]	P21802	FGFR2
p-8Y-FGFR2-5 [plasma membrane]	P21802	FGFR2
p-8Y-FGFR2c long [plasma membrane]	P21802	FGFR2
p-S133-CREB1 [nucleoplasm]	P16220	CREB1
p-S15 S356-RPS6KB2 [nucleoplasm]	Q9UBS0	RPS6KB2
p-S166 S188-MDM2 [cytosol]	Q00987	MDM2
p-S183 T246-AKT1S1 [cytosol]	Q96B36	AKT1S1
p-S196-CASP9(1-416) [cytosol]	P55211	CASP9
p-S197 S262 T32-FOXO4 [nucleoplasm]	P98177	FOXO4
p-S21-GSK3A [cytosol]	P49840	GSK3A
p-S351-NR4A1 [nucleoplasm]	P22736	NR4A1
p-S472-AKT3 [plasma membrane]	Q9Y243	AKT3
p-S473-AKT1 E17K [plasma membrane]	P31749	AKT1
p-S473-AKT1 [plasma membrane]	P31749	AKT1
p-S474-AKT2 [plasma membrane]	P31751	AKT2
p-S9-GSK3B [cytosol]	P49841	GSK3B
p-S939 T1462-TSC2 [cytosol]	P49815	TSC2
p-S99-BAD [cytosol]	Q92934	BAD
p-T145-CDKN1A [cytosol]	P38936	CDKN1A
p-T157-CDKN1B [cytosol]	P46527	CDKN1B
p-T23-CHUK [cytosol]	O15111	CHUK
p-T24-S256 S319-FOXO1 [nucleoplasm]	Q12778	FOXO1
p-T305-S472-AKT3 [cytosol]	Q9Y243	AKT3
p-T305-S472-AKT3 [nucleoplasm]	Q9Y243	AKT3
p-T305-AKT3 [cytosol]	Q9Y243	AKT3
p-T308-S473-AKT1 E17K [cytosol]	P31749	AKT1
p-T308-S473-AKT1 E17K [nucleoplasm]	P31749	AKT1
p-T308-S473-AKT1 [cytosol]	P31749	AKT1
p-T308-S473-AKT1 [nucleoplasm]	P31749	AKT1
p-T308-AKT1 [cytosol]	P31749	AKT1
p-T309-S474-AKT2 [cytosol]	P31751	AKT2
p-T309-S474-AKT2 [nucleoplasm]	P31751	AKT2
p-T309-AKT2 [cytosol]	P31751	AKT2
p-T32-S142 S207-FOXO4-2 [nucleoplasm]	P98177	FOXO4
p-T32-S253 S315-FOXO3 [nucleoplasm]	O43524	FOXO3
p-Y-Y877-ERBB2 [plasma membrane]	P04626	ERBB2
p-Y-ERBB2 [plasma membrane]	P04626	ERBB2
p-Y-IRS1 [plasma membrane]	P35568	IRS1
p-Y-IRS2 [plasma membrane]	Q9Y4H2	IRS2
p-Y1046-Y1178 Y1232-ERBB4 JM-B CYT-1 isoform [plasma membrane]	Q15303	ERBB4
p-Y1056-Y1188 Y1242-ERBB4 JM-A CYT-1 isoform [plasma membrane]	Q15303	ERBB4
p-Y191-CD28 [plasma membrane]	P10747	CD28
p-Y546-Y584-PTPN11 [cytosol]	Q06124	PTPN11
p-Y63-Y79 Y110-TRAT1 [plasma membrane]	Q6PIZ9	TRAT1
phosphorylated FGFR1c [plasma membrane]	P11362	FGFR1
phosphorylated FGFR3b [plasma membrane]	P22607	FGFR3
phosphorylated FGFR3c [plasma membrane]	P22607	FGFR3

## Sheet: 21 Active Pathway Kinases
Gene Name
AKT1
AKT2
AKT3
CHUK
EGFR
ERBB2
FGFR1
FGFR2
FGFR3
FYN
GSK3A
GSK3B
KIT
LCK
MTOR
PDGFRA
PDGFRB
PDPK1
PIK3CA
PIK3CB
PIK3CD

## Sheet: 35 active compounds
LSM-ID
LSM-2597
LSM-2677
LSM-2968
LSM-3069
LSM-3083
LSM-3085
LSM-3118
LSM-3139
LSM-3207
LSM-3577
LSM-1021
LSM-1318
LSM-2066
LSM-2125
LSM-2824
LSM-3047
LSM-2287
LSM-2309
LSM-2404
LSM-2608
LSM-3131
LSM-3149
LSM-3514
LSM-1224
LSM-3800
LSM-3856
LSM-1111
LSM-4153
LSM-2228
LSM-1163
LSM-2454
LSM-4110
LSM-2255
LSM-2807
LSM-3584
