# Supplementary material for: Large-scale integration of small molecule-induced genome-wide transcriptional responses, Kinome-wide binding affinities and cell-growth inhibition profiles reveal global trends characterizing systems-level drug action
Source: Front Genet. 2014 Sep 30;5:342. doi: 10.3389/fgene.2014.00342 (PMC4179751; doi:10.3389/fgene.2014.00342)
Supplement: Supplementary file 1 [file DataSheet1.ZIP › Dataset3.xlsx]

## Sheet: NCIstats_A549_ExpandedView
cellLine	PathwayName	PathwayID	PathwayCode	PathwayKinases	PathwayActives	p-value
A549	Regulation of nuclear SMAD2/3 signaling	200003	smad2_3nuclearpathway	3	135	0.996686
A549	C-MYB transcription factor network	200154	cmyb_pathway	7	516	0.915259
A549	PLK3 signaling events	200218	plk3_pathway	2	146	0.909793
A549	EphrinA-EPHA pathway	200051	ephrina_ephapathway	1	103	0.868597
A549	Reelin signaling pathway	200062	reelinpathway	7	371	0.860771
A549	Ephrin A reverse signaling	200059	ephrinarevpathway	1	113	0.85888
A549	S1P1 pathway	200085	s1p_s1p1_pathway	4	211	0.805986
A549	Signaling events mediated by VEGFR1 and VEGFR2	200189	vegfr1_2_pathway	23	861	0.690471
A549	Degradation of beta catenin	200024	betacatenin_deg_pathway	5	358	0.677688
A549	IL23-mediated signaling events	200155	il23pathway	3	68	0.564571
A549	ATM pathway	200072	atm_pathway	2	150	0.561854
A549	N-cadherin signaling events	200210	ncadherinpathway	5	314	0.544802
A549	Trk receptor signaling mediated by PI3K and PLC-gamma	200215	pi3kplctrkpathway	6	342	0.532946
A549	Endothelins	200005	endothelinpathway	16	673	0.468571
A549	Syndecan-2-mediated signaling events	200193	syndecan_2_pathway	5	288	0.424348
A549	Validated transcriptional targets of deltaNp63 isoforms	200187	deltanp63pathway	2	242	0.403013
A549	ErbB receptor signaling network	200160	erbb_network_pathway	2	101	0.337347
A549	Urokinase-type plasminogen activator (uPA) and uPAR-mediated signaling	200140	upa_upar_pathway	3	187	0.325461
A549	LPA4-mediated signaling events	200047	lpa4_pathway	3	133	0.26418
A549	Beta5 beta6 beta7 and beta8 integrin cell surface interactions	200170	integrin5_pathway	1	13	0.260886
A549	Caspase Cascade in Apoptosis	200174	caspase_pathway	2	435	0.253985
A549	GMCSF-mediated signaling events	200019	gmcsf_pathway	11	572	0.197504
A549	EphrinB-EPHB pathway	200164	ephrinb_ephbpathway	2	149	0.195237
A549	PLK2 and PLK4 events	200180	plk2_4pathway	1	330	0.169552
A549	IGF1 pathway	200100	igf1_pathway	9	388	0.161577
A549	Fanconi anemia pathway	200002	fanconi_pathway	1	35	0.15511
A549	Aurora A signaling	200195	aurora_a_pathway	6	324	0.127715
A549	Signaling events mediated by the Hedgehog family	200169	hedgehog_2pathway	2	66	0.109734
A549	Glypican 3 network	200226	glypican_3pathway	2	118	0.101267
A549	IL12 signaling mediated by STAT4	200230	il12_stat4pathway	2	118	0.101267
A549	Validated nuclear estrogen receptor alpha network	200159	era_genomic_pathway	1	56	0.093764
A549	TNF receptor signaling pathway	200102	tnfpathway	11	802	0.0876108
A549	Coregulation of Androgen receptor activity	200049	ar_pathway	5	293	0.0766765
A549	Lissencephaly gene (LIS1) in neuronal migration and development	200133	lis1pathway	3	226	0.0655727
A549	HIF-2-alpha transcription factor network	200036	hif2pathway	3	127	0.0616285
A549	E-cadherin signaling in the nascent adherens junction	200125	ecadherin_nascentaj_pathway	6	170	0.043102
A549	Fc-epsilon receptor I signaling in mast cells	200004	fcer1pathway	19	775	0.0381827
A549	Signaling events mediated by HDAC Class I	200084	hdac_classi_pathway	1	62	0.0366879
A549	Calcium signaling in the CD4+ TCR pathway	200186	tcrcalciumpathway	1	62	0.0366879
A549	FOXA2 and FOXA3 transcription factor networks	200087	hnf3bpathway	1	37	0.031476
A549	Alpha9 beta1 integrin signaling events	200093	integrin_a9b1_pathway	1	43	0.0306908
A549	IL2-mediated signaling events	200098	il2_1pathway	19	689	0.0232252
A549	Signaling events mediated by Stem cell factor receptor (c-Kit)	200182	kitpathway	15	736	0.0224837
A549	BARD1 signaling events	200206	bard1pathway	2	129	0.0197242
A549	Signaling events mediated by PRL	200007	prlsignalingeventspathway	4	195	0.0185105
A549	EPHA2 forward signaling	200217	epha2_fwdpathway	4	195	0.0167963
A549	Validated transcriptional targets of TAp63 isoforms	200204	tap63pathway	5	326	0.0163447
A549	HIF-1-alpha transcription factor network	200203	hif1_tfpathway	2	45	0.0159756
A549	Notch-mediated HES/HEY network	200229	hes_heypathway	3	199	0.0134915
A549	TGF-beta receptor signaling	200228	tgfbrpathway	4	486	0.0121843
A549	Integrin-linked kinase signaling	200064	ilk_pathway	3	225	0.00777593
A549	Polo-like kinase signaling events in the cell cycle	200208	plk_pathway	3	360	0.00538226
A549	Sphingosine 1-phosphate (S1P) pathway	200124	s1p_meta_pathway	1	26	0.00501227
A549	PDGFR-beta signaling pathway	200150	pdgfrbpathway	29	773	0.00451041
A549	Thromboxane A2 receptor signaling	200082	txa2pathway	22	717	0.0040662
A549	Role of Calcineurin-dependent NFAT signaling in lymphocytes	200090	nfat_3pathway	17	711	0.00346966
A549	VEGF and VEGFR signaling network	200109	vegf_vegfr_pathway	3	231	0.0034055
A549	E-cadherin signaling in keratinocytes	200148	ecadherin_keratinocyte_pathway	6	269	0.0012641
A549	DNA-PK pathway in nonhomologous end joining	200035	dnapk_pathway	4	105	0.000671444
A549	IL27-mediated signaling events	200028	il27pathway	3	55	0.000636256
A549	S1P3 pathway	200046	s1p_s1p3_pathway	7	233	0.000310315
A549	Nectin adhesion pathway	200065	nectin_pathway	3	134	0.000249506
A549	Presenilin action in Notch and Wnt signaling	200063	ps1pathway	6	582	0.000123231
A549	LPA receptor mediated events	200013	lysophospholipid_pathway	11	487	0.000103675
A549	FGF signaling pathway	200221	fgf_pathway	12	458	0.000102944
A549	ALK1 signaling events	200149	alk1pathway	3	55	8.70001e-05
A549	Noncanonical Wnt signaling pathway	200020	wnt_noncanonical_pathway	9	641	7.24981e-05
A549	AP-1 transcription factor network	200138	ap1_pathway	1	81	6.76332e-05
A549	Calcineurin-regulated NFAT-dependent transcription in lymphocytes	200050	nfat_tfpathway	2	50	5.9105e-05
A549	Direct p53 effectors	200120	p53downstreampathway	5	331	4.45563e-05
A549	p75(NTR)-mediated signaling	200123	p75ntrpathway	11	491	2.618e-05
A549	IL1-mediated signaling events	200089	il1pathway	9	666	1.88824e-05
A549	C-MYC pathway	200111	myc_pathway	2	167	9.45435e-06
A549	ATF-2 transcription factor network	200136	atf2_pathway	8	563	8.47971e-06
A549	EPHB forward signaling	200052	ephbfwdpathway	9	438	5.5773e-06
A549	Arf6 downstream pathway	200095	arf6downstreampathway	1	45	4.68728e-06
A549	S1P4 pathway	200054	s1p_s1p4_pathway	1	45	4.68728e-06
A549	IFN-gamma pathway	200130	ifngpathway	12	637	2.55102e-06
A549	Validated targets of C-MYC transcriptional repression	200201	myc_represspathway	2	112	1.92446e-06
A549	Syndecan-1-mediated signaling events	200157	syndecan_1_pathway	3	120	1.31758e-06
A549	Trk receptor signaling mediated by the MAPK pathway	200214	mapktrkpathway	10	511	8.83088e-07
A549	IL2 signaling events mediated by PI3K	200118	il2_pi3kpathway	8	303	6.89632e-07
A549	Downstream signaling in na&#xef;ve CD8+ T cells	200216	cd8tcrdownstreampathway	11	610	6.12007e-07
A549	Arf6 signaling events	200073	arf6_pathway	4	209	1.72907e-07
A549	LKB1 signaling events	200074	lkb1_pathway	7	812	1.56095e-07
A549	TRAIL signaling pathway	200068	trail_pathway	8	564	1.20303e-07
A549	Canonical Wnt signaling pathway	200077	wnt_canonical_pathway	3	222	6.13469e-08
A549	Beta3 integrin cell surface interactions	200043	integrin3_pathway	3	172	2.8007e-08
A549	Syndecan-3-mediated signaling events	200199	syndecan_3_pathway	3	216	2.02384e-08
A549	Regulation of nuclear beta catenin signaling and target gene transcription	200177	betacatenin_nuc_pathway	1	140	1.59333e-08
A549	Alternative NF-kappaB pathway	200048	nfkappabalternativepathway	2	79	1.57291e-08
A549	Regulation of retinoblastoma protein	200224	rb_1pathway	9	400	1.56088e-08
A549	RXR and RAR heterodimerization with other nuclear receptor	200132	rxr_vdr_pathway	1	123	1.44003e-08
A549	Notch signaling pathway	200015	notch_pathway	1	90	9.24287e-09
A549	mTOR signaling pathway	200096	mtor_4pathway	15	813	8.82345e-09
A549	ErbB1 downstream signaling	200134	erbb1_downstream_pathway	22	800	1.03335e-09
A549	Regulation of Androgen receptor activity	200121	ar_tf_pathway	4	282	3.14513e-10
A549	Nephrin/Neph1 signaling in the kidney podocyte	200153	nephrin_neph1_pathway	10	344	3.03978e-10
A549	p38 MAPK signaling pathway	200018	p38_mkk3_6pathway	7	778	1.17398e-10
A549	HIV-1 Nef: Negative effector of Fas and TNF-alpha	200156	hivnefpathway	3	138	9.01548e-11
A549	EPO signaling pathway	200184	epopathway	6	294	8.23865e-11
A549	Signaling events regulated by Ret tyrosine kinase	200070	ret_pathway	7	502	3.17339e-11
A549	TCR signaling in na&#xef;ve CD8+ T cells	200075	cd8tcrpathway	14	480	2.88552e-11
A549	Regulation of cytoplasmic and nuclear SMAD2/3 signaling	200179	smad2_3pathway	2	436	1.8511e-11
A549	Alpha4 beta1 integrin signaling events	200222	integrin_a4b1_pathway	3	199	1.39038e-11
A549	IL3-mediated signaling events	200146	il3_pathway	4	150	6.52298e-12
A549	FAS (CD95) signaling pathway	200080	faspathway	16	647	4.21556e-12
A549	CDC42 signaling events	200069	cdc42_pathway	22	787	2.81317e-12
A549	ErbB2/ErbB3 signaling events	200141	erbb2erbb3pathway	16	621	2.39354e-12
A549	Integrins in angiogenesis	200129	avb3_integrin_pathway	11	500	2.10721e-12
A549	Nongenotropic Androgen signaling	200171	ar_nongenomic_pathway	7	516	4.48751e-13
A549	Endogenous TLR signaling	200209	toll_endogenous_pathway	4	391	4.02249e-13
A549	Signaling events mediated by Hepatocyte Growth Factor Receptor (c-Met)	200041	met_pathway	18	735	2.35789e-13
A549	IL4-mediated signaling events	200022	il4_2pathway	8	288	1.96367e-13
A549	Regulation of Telomerase	200086	telomerasepathway	6	332	5.96143e-14
A549	VEGFR3 signaling in lymphatic endothelium	200219	lymphangiogenesis_pathway	7	463	5.48782e-14
A549	Netrin-mediated signaling events	200088	netrin_pathway	8	562	1.43883e-14
A549	p53 pathway	200207	p53regulationpathway	18	728	1.11761e-14
A549	Class I PI3K signaling events mediated by Akt	200198	pi3kciaktpathway	12	379	4.69672e-15
A549	BMP receptor signaling	200145	bmppathway	3	500	4.53449e-15
A549	IL6-mediated signaling events	200147	il6_7pathway	9	405	3.27134e-15
A549	FOXM1 transcription factor network	200142	foxm1pathway	9	563	3.06164e-15
A549	EGFR-dependent Endothelin signaling events	200112	et_egfrpathway	2	132	2.4204e-15
A549	Circadian rhythm pathway	200081	circadianpathway	2	70	1.76098e-15
A549	Angiopoietin receptor Tie2-mediated signaling	200079	angiopoietinreceptor_pathway	10	362	1.36202e-15
A549	PDGFR-alpha signaling pathway	200163	pdgfrapathway	4	346	4.21271e-16
A549	Signaling mediated by p38-alpha and p38-beta	200181	p38alphabetadownstreampathway	11	351	4.11307e-16
A549	TCR signaling in na&#xef;ve CD4+ T cells	200027	tcr_pathway	15	495	2.58379e-16
A549	Cellular roles of Anthrax toxin	200211	anthraxpathway	3	434	2.21822e-16
A549	Internalization of ErbB1	200172	erbb1_internalization_pathway	6	228	3.53885e-17
A549	Ras signaling in the CD4+ TCR pathway	200104	tcrraspathway	7	361	6.23585e-18
A549	Signaling by Aurora kinases	200058	aurora_kinase_pathway	3	138	3.55861e-18
A549	IL2 signaling events mediated by STAT5	200185	il2_stat5pathway	5	217	2.76881e-18
A549	Neurotrophic factor-mediated Trk receptor signaling	200151	trkrpathway	10	508	2.61348e-18
A549	amb2 Integrin signaling	200128	amb2_neutrophils_pathway	11	520	1.89113e-18
A549	RAC1 signaling pathway	200223	rac1_pathway	7	534	7.65423e-19
A549	Rapid glucocorticoid signaling	200106	rapid_gr_pathway	4	215	3.55165e-19
A549	Retinoic acid receptors-mediated signaling	200165	retinoic_acid_pathway	9	520	3.22309e-19
A549	Validated targets of C-MYC transcriptional activation	200056	myc_activpathway	3	292	2.93595e-19
A549	Aurora B signaling	200012	aurora_b_pathway	4	745	7.24778e-20
A549	Aurora C signaling	200060	aurora_c_pathway	2	120	9.91558e-22
A549	PAR1-mediated thrombin signaling events	200190	thrombin_par1_pathway	6	412	1.37901e-22
A549	CD40/CD40L signaling	200037	cd40_pathway	9	572	1.59789e-26
A549	CXCR4-mediated signaling events	200099	cxcr4_pathway	20	520	4.57013e-27
A549	FoxO family signaling	200108	foxopathway	15	596	2.43302e-28
A549	ATR signaling pathway	200038	atr_pathway	3	181	2.29181e-28
A549	Stabilization and expansion of the E-cadherin adherens junction	200183	ecadherin_stabilization_pathway	5	263	4.8552e-30
A549	CXCR3-mediated signaling events	200176	cxcr3pathway	13	573	2.81152e-32
A549	SHP2 signaling	200083	shp2_pathway	15	641	1.14072e-32
A549	E2F transcription factor network	200032	e2f_pathway	3	355	7.29378e-33
A549	Glucocorticoid receptor regulatory network	200091	reg_gr_pathway	11	571	4.04277e-33
A549	IL5-mediated signaling events	200107	il5_pathway	4	169	1.00793e-33
A549	Ephrin B reverse signaling	200205	ephrinbrevpathway	11	627	5.78656e-34
A549	Ceramide signaling pathway	200119	ceramide_pathway	10	735	1.59664e-34
A549	ErbB4 signaling events	200011	erbb4_pathway	7	255	9.98523e-35
A549	PDGF receptor signaling network	200202	pdgf_pathway	2	312	2.67409e-35
A549	EGF receptor (ErbB1) signaling pathway	200101	erbb1_receptor_proximal_pathway	7	255	5.50078e-36
A549	Hedgehog signaling events mediated by Gli proteins	200173	hedgehog_glipathway	11	567	6.501e-37
A549	p73 transcription factor network	200017	p73pathway	10	431	4.3128e-37
A549	PLK1 signaling events	200103	plk1_pathway	6	328	9.0933e-39
A549	BCR signaling pathway	200006	bcr_5pathway	17	764	6.76455e-40
A549	Class IB PI3K non-lipid kinase events	200097	pi3kcibpathway	3	152	5.23459e-40
A549	p38 signaling mediated by MAPKAP kinases	200158	p38_mk2pathway	5	271	9.85339e-42
A549	Insulin-mediated glucose transport	200197	insulin_glucose_pathway	6	347	3.57712e-44
A549	Atypical NF-kappaB pathway	200021	nfkappabatypicalpathway	9	299	5.99808e-47
A549	Regulation of Ras family activation	200213	ras_pathway	5	346	5.55522e-48
A549	PAR4-mediated thrombin signaling events	200110	thrombin_par4_pathway	2	154	6.42833e-49
A549	RhoA signaling pathway	200009	rhoa_pathway	7	373	1.09577e-49
A549	Signaling events mediated by TCPTP	200078	tcptp_pathway	12	409	8.90651e-52
A549	EPHA forward signaling	200143	epha_fwdpathway	11	499	1.31533e-53
A549	JNK signaling in the CD4+ TCR pathway	200152	tcrjnkpathway	5	617	4.84658e-54
A549	S1P2 pathway	200212	s1p_s1p2_pathway	4	195	2.16677e-55
A549	Osteopontin-mediated events	200053	avb3_opn_pathway	9	608	6.38132e-56
A549	Glypican 1 network	200026	glypican_1pathway	10	417	1.98939e-56
A549	Posttranslational regulation of adherens junction stability and dissassembly	200117	ajdiss_2pathway	8	380	1.13985e-56
A549	Signaling events mediated by PTP1B	200042	ptp1bpathway	17	554	1.29425e-59
A549	Visual signal transduction: Cones	200092	cone_pathway	1	619	1.81271e-62
A549	Regulation of p38-alpha and p38-beta	200066	p38alphabetapathway	12	468	2.44446e-72
A549	Signaling events mediated by focal adhesion kinase	200225	fak_pathway	13	493	1.9896e-74
A549	a6b1 and a6b4 Integrin signaling	200191	a6b1_a6b4_integrin_pathway	8	498	1.06092e-78
A549	Plasma membrane estrogen receptor signaling	200034	er_nongenomic_pathway	6	303	9.25581e-83
A549	IL8- and CXCR1-mediated signaling events	200200	il8cxcr1_pathway	8	435	8.68043e-83
A549	Canonical NF-kappaB pathway	200031	nfkappabcanonicalpathway	4	319	4.63327e-84
A549	IL8- and CXCR2-mediated signaling events	200168	il8cxcr2_pathway	7	433	1.18047e-90
A549	VEGFR1 specific signals	200178	vegfr1_pathway	7	378	7.87259e-96
A549	Alpha-synuclein signaling	200220	alphasynuclein_pathway	12	534	1.68767e-98
A549	Insulin Pathway	200014	insulin_pathway	9	520	6.67956e-102
A549	Class I PI3K signaling events	200116	pi3kcipathway	17	646	1.77247e-119
A549	Signaling mediated by p38-gamma and p38-delta	200166	p38gammadeltapathway	4	413	7.59433e-126
A549	Syndecan-4-mediated signaling events	200135	syndecan_4_pathway	3	284	2.77586e-132
A549	IL12-mediated signaling events	200045	il12_2pathway	6	217	7.14903e-133
