# Supplementary material for: Large-scale integration of small molecule-induced genome-wide transcriptional responses, Kinome-wide binding affinities and cell-growth inhibition profiles reveal global trends characterizing systems-level drug action
Source: Front Genet. 2014 Sep 30;5:342. doi: 10.3389/fgene.2014.00342 (PMC4179751; doi:10.3389/fgene.2014.00342)
Supplement: Supplementary file 1 [file DataSheet1.ZIP › Dataset4.xlsx]

## Sheet: NCIstats_VCAP_ExpandedView
cellLine	PathwayName	PathwayID	PathwayCode	PathwayKinases	PathwayActives	p-value
VCAP	LKB1 signaling events	200074	lkb1_pathway	7	552	0.850668
VCAP	RhoA signaling pathway	200009	rhoa_pathway	7	239	0.747617
VCAP	Signaling events mediated by VEGFR1 and VEGFR2	200189	vegfr1_2_pathway	23	608	0.550947
VCAP	Ephrin B reverse signaling	200205	ephrinbrevpathway	11	445	0.506395
VCAP	Signaling events mediated by TCPTP	200078	tcptp_pathway	12	293	0.501176
VCAP	CXCR4-mediated signaling events	200099	cxcr4_pathway	20	411	0.4972
VCAP	Signaling events mediated by focal adhesion kinase	200225	fak_pathway	13	375	0.494272
VCAP	Glypican 1 network	200026	glypican_1pathway	10	326	0.410573
VCAP	IL3-mediated signaling events	200146	il3_pathway	4	117	0.389698
VCAP	IL12-mediated signaling events	200045	il12_2pathway	6	130	0.377374
VCAP	EPHB forward signaling	200052	ephbfwdpathway	9	312	0.366391
VCAP	EPHA2 forward signaling	200217	epha2_fwdpathway	4	154	0.364709
VCAP	Beta5 beta6 beta7 and beta8 integrin cell surface interactions	200170	integrin5_pathway	1	9	0.36103
VCAP	Rapid glucocorticoid signaling	200106	rapid_gr_pathway	4	142	0.280982
VCAP	ErbB receptor signaling network	200160	erbb_network_pathway	2	73	0.252613
VCAP	Validated targets of C-MYC transcriptional repression	200201	myc_represspathway	2	92	0.248547
VCAP	HIV-1 Nef: Negative effector of Fas and TNF-alpha	200156	hivnefpathway	3	100	0.242144
VCAP	Validated nuclear estrogen receptor alpha network	200159	era_genomic_pathway	1	38	0.239695
VCAP	Thromboxane A2 receptor signaling	200082	txa2pathway	22	511	0.231984
VCAP	Class I PI3K signaling events	200116	pi3kcipathway	17	460	0.173986
VCAP	Lissencephaly gene (LIS1) in neuronal migration and development	200133	lis1pathway	3	174	0.138102
VCAP	p53 pathway	200207	p53regulationpathway	18	499	0.134246
VCAP	TRAIL signaling pathway	200068	trail_pathway	8	380	0.128479
VCAP	JNK signaling in the CD4+ TCR pathway	200152	tcrjnkpathway	5	423	0.117034
VCAP	Urokinase-type plasminogen activator (uPA) and uPAR-mediated signaling	200140	upa_upar_pathway	3	135	0.109155
VCAP	Sphingosine 1-phosphate (S1P) pathway	200124	s1p_meta_pathway	1	20	0.0905031
VCAP	CDC42 signaling events	200069	cdc42_pathway	22	547	0.0747943
VCAP	IL23-mediated signaling events	200155	il23pathway	3	49	0.0709228
VCAP	Alpha9 beta1 integrin signaling events	200093	integrin_a9b1_pathway	1	33	0.0622137
VCAP	Calcineurin-regulated NFAT-dependent transcription in lymphocytes	200050	nfat_tfpathway	2	40	0.0495065
VCAP	EGFR-dependent Endothelin signaling events	200112	et_egfrpathway	2	89	0.0472272
VCAP	Fc-epsilon receptor I signaling in mast cells	200004	fcer1pathway	19	544	0.0465073
VCAP	Signaling events mediated by the Hedgehog family	200169	hedgehog_2pathway	2	56	0.0445569
VCAP	EGF receptor (ErbB1) signaling pathway	200101	erbb1_receptor_proximal_pathway	7	200	0.0392654
VCAP	S1P2 pathway	200212	s1p_s1p2_pathway	4	138	0.0358585
VCAP	Regulation of p38-alpha and p38-beta	200066	p38alphabetapathway	12	363	0.0305112
VCAP	RAC1 signaling pathway	200223	rac1_pathway	7	367	0.0271932
VCAP	Osteopontin-mediated events	200053	avb3_opn_pathway	9	403	0.0255738
VCAP	DNA-PK pathway in nonhomologous end joining	200035	dnapk_pathway	4	82	0.0233266
VCAP	FOXM1 transcription factor network	200142	foxm1pathway	9	409	0.0183122
VCAP	Posttranslational regulation of adherens junction stability and dissassembly	200117	ajdiss_2pathway	8	270	0.0161245
VCAP	Alternative NF-kappaB pathway	200048	nfkappabalternativepathway	2	61	0.0134871
VCAP	SHP2 signaling	200083	shp2_pathway	15	444	0.00956666
VCAP	Reelin signaling pathway	200062	reelinpathway	7	274	0.00773505
VCAP	PDGFR-beta signaling pathway	200150	pdgfrbpathway	29	564	0.0077277
VCAP	Neurotrophic factor-mediated Trk receptor signaling	200151	trkrpathway	10	367	0.00699707
VCAP	BCR signaling pathway	200006	bcr_5pathway	17	534	0.00584413
VCAP	PAR4-mediated thrombin signaling events	200110	thrombin_par4_pathway	2	93	0.00461466
VCAP	Cellular roles of Anthrax toxin	200211	anthraxpathway	3	295	0.00324523
VCAP	Regulation of nuclear beta catenin signaling and target gene transcription	200177	betacatenin_nuc_pathway	1	102	0.00227527
VCAP	Signaling events mediated by PTP1B	200042	ptp1bpathway	17	415	0.00221278
VCAP	Visual signal transduction: Cones	200092	cone_pathway	1	424	0.00199504
VCAP	Nectin adhesion pathway	200065	nectin_pathway	3	104	0.0017684
VCAP	Signaling events mediated by Hepatocyte Growth Factor Receptor (c-Met)	200041	met_pathway	18	525	0.00119997
VCAP	Glypican 3 network	200226	glypican_3pathway	2	79	0.00104674
VCAP	IL12 signaling mediated by STAT4	200230	il12_stat4pathway	2	79	0.00104674
VCAP	Validated transcriptional targets of deltaNp63 isoforms	200187	deltanp63pathway	2	178	0.000838347
VCAP	Fanconi anemia pathway	200002	fanconi_pathway	1	26	0.000580693
VCAP	Hedgehog signaling events mediated by Gli proteins	200173	hedgehog_glipathway	11	405	0.000465356
VCAP	IL2 signaling events mediated by STAT5	200185	il2_stat5pathway	5	144	0.000449876
VCAP	Circadian rhythm pathway	200081	circadianpathway	2	46	0.000399116
VCAP	HIF-1-alpha transcription factor network	200203	hif1_tfpathway	2	35	0.000394241
VCAP	p38 MAPK signaling pathway	200018	p38_mkk3_6pathway	7	539	0.000339788
VCAP	FAS (CD95) signaling pathway	200080	faspathway	16	449	0.000328799
VCAP	Signaling events mediated by HDAC Class I	200084	hdac_classi_pathway	1	53	0.000317027
VCAP	Calcium signaling in the CD4+ TCR pathway	200186	tcrcalciumpathway	1	53	0.000317027
VCAP	EPHA forward signaling	200143	epha_fwdpathway	11	377	0.000193284
VCAP	CXCR3-mediated signaling events	200176	cxcr3pathway	13	407	0.000154352
VCAP	EphrinB-EPHB pathway	200164	ephrinb_ephbpathway	2	97	0.000145021
VCAP	FOXA2 and FOXA3 transcription factor networks	200087	hnf3bpathway	1	29	9.48834e-05
VCAP	Atypical NF-kappaB pathway	200021	nfkappabatypicalpathway	9	205	7.10444e-05
VCAP	Regulation of Androgen receptor activity	200121	ar_tf_pathway	4	188	2.4551e-05
VCAP	p38 signaling mediated by MAPKAP kinases	200158	p38_mk2pathway	5	175	5.78092e-06
VCAP	mTOR signaling pathway	200096	mtor_4pathway	15	565	3.89889e-06
VCAP	ALK1 signaling events	200149	alk1pathway	3	44	2.59247e-06
VCAP	TNF receptor signaling pathway	200102	tnfpathway	11	551	1.90194e-06
VCAP	N-cadherin signaling events	200210	ncadherinpathway	5	211	1.67822e-06
VCAP	Netrin-mediated signaling events	200088	netrin_pathway	8	421	1.1885e-06
VCAP	Stabilization and expansion of the E-cadherin adherens junction	200183	ecadherin_stabilization_pathway	5	187	5.32764e-07
VCAP	Internalization of ErbB1	200172	erbb1_internalization_pathway	6	175	4.82539e-07
VCAP	E-cadherin signaling in the nascent adherens junction	200125	ecadherin_nascentaj_pathway	6	133	4.07732e-07
VCAP	C-MYC pathway	200111	myc_pathway	2	114	3.70672e-07
VCAP	CD40/CD40L signaling	200037	cd40_pathway	9	385	1.48256e-07
VCAP	Caspase Cascade in Apoptosis	200174	caspase_pathway	2	290	8.04686e-08
VCAP	IL27-mediated signaling events	200028	il27pathway	3	38	5.9307e-08
VCAP	TGF-beta receptor signaling	200228	tgfbrpathway	4	345	5.84954e-08
VCAP	S1P4 pathway	200054	s1p_s1p4_pathway	1	33	3.72227e-08
VCAP	Arf6 downstream pathway	200095	arf6downstreampathway	1	33	3.72227e-08
VCAP	Alpha-synuclein signaling	200220	alphasynuclein_pathway	12	402	1.91561e-08
VCAP	BARD1 signaling events	200206	bard1pathway	2	97	1.52943e-08
VCAP	Signaling events mediated by Stem cell factor receptor (c-Kit)	200182	kitpathway	15	528	1.45041e-08
VCAP	AP-1 transcription factor network	200138	ap1_pathway	1	50	7.91042e-09
VCAP	Beta3 integrin cell surface interactions	200043	integrin3_pathway	3	126	3.79454e-09
VCAP	IL2-mediated signaling events	200098	il2_1pathway	19	496	3.68449e-09
VCAP	Regulation of cytoplasmic and nuclear SMAD2/3 signaling	200179	smad2_3pathway	2	288	8.52098e-10
VCAP	GMCSF-mediated signaling events	200019	gmcsf_pathway	11	407	4.22858e-10
VCAP	Integrins in angiogenesis	200129	avb3_integrin_pathway	11	391	4.08041e-10
VCAP	IL6-mediated signaling events	200147	il6_7pathway	9	284	2.32777e-10
VCAP	Aurora A signaling	200195	aurora_a_pathway	6	244	1.48847e-10
VCAP	Regulation of nuclear SMAD2/3 signaling	200003	smad2_3nuclearpathway	3	105	5.94059e-11
VCAP	Angiopoietin receptor Tie2-mediated signaling	200079	angiopoietinreceptor_pathway	10	271	2.92413e-11
VCAP	RXR and RAR heterodimerization with other nuclear receptor	200132	rxr_vdr_pathway	1	103	9.61443e-12
VCAP	ErbB1 downstream signaling	200134	erbb1_downstream_pathway	22	562	8.94405e-12
VCAP	ErbB2/ErbB3 signaling events	200141	erbb2erbb3pathway	16	445	2.69528e-12
VCAP	EphrinA-EPHA pathway	200051	ephrina_ephapathway	1	79	2.40202e-12
VCAP	FoxO family signaling	200108	foxopathway	15	401	3.46061e-13
VCAP	Class IB PI3K non-lipid kinase events	200097	pi3kcibpathway	3	119	2.84781e-13
VCAP	Validated targets of C-MYC transcriptional activation	200056	myc_activpathway	3	201	1.50663e-13
VCAP	IL4-mediated signaling events	200022	il4_2pathway	8	202	9.64869e-14
VCAP	Arf6 signaling events	200073	arf6_pathway	4	159	3.80216e-14
VCAP	Alpha4 beta1 integrin signaling events	200222	integrin_a4b1_pathway	3	150	2.0534e-14
VCAP	IL5-mediated signaling events	200107	il5_pathway	4	136	9.25546e-15
VCAP	Signaling mediated by p38-alpha and p38-beta	200181	p38alphabetadownstreampathway	11	237	4.89171e-15
VCAP	Endothelins	200005	endothelinpathway	16	478	3.24909e-15
VCAP	Syndecan-3-mediated signaling events	200199	syndecan_3_pathway	3	151	1.31701e-15
VCAP	HIF-2-alpha transcription factor network	200036	hif2pathway	3	95	6.43091e-16
VCAP	IL1-mediated signaling events	200089	il1pathway	9	449	5.70909e-16
VCAP	Plasma membrane estrogen receptor signaling	200034	er_nongenomic_pathway	6	209	1.84312e-16
VCAP	Insulin Pathway	200014	insulin_pathway	9	370	1.66922e-16
VCAP	amb2 Integrin signaling	200128	amb2_neutrophils_pathway	11	394	1.5129e-16
VCAP	Polo-like kinase signaling events in the cell cycle	200208	plk_pathway	3	249	4.6706e-17
VCAP	Glucocorticoid receptor regulatory network	200091	reg_gr_pathway	11	390	2.42189e-17
VCAP	VEGF and VEGFR signaling network	200109	vegf_vegfr_pathway	3	165	5.75899e-18
VCAP	Class I PI3K signaling events mediated by Akt	200198	pi3kciaktpathway	12	265	5.26257e-18
VCAP	Role of Calcineurin-dependent NFAT signaling in lymphocytes	200090	nfat_3pathway	17	494	4.76932e-18
VCAP	PAR1-mediated thrombin signaling events	200190	thrombin_par1_pathway	6	287	8.78063e-19
VCAP	Endogenous TLR signaling	200209	toll_endogenous_pathway	4	264	8.3606e-19
VCAP	EPO signaling pathway	200184	epopathway	6	203	3.20788e-19
VCAP	Ceramide signaling pathway	200119	ceramide_pathway	10	517	2.91099e-19
VCAP	IL2 signaling events mediated by PI3K	200118	il2_pi3kpathway	8	219	1.8769e-19
VCAP	ATR signaling pathway	200038	atr_pathway	3	119	7.99816e-20
VCAP	E-cadherin signaling in keratinocytes	200148	ecadherin_keratinocyte_pathway	6	196	1.80176e-20
VCAP	C-MYB transcription factor network	200154	cmyb_pathway	7	360	7.1796e-21
VCAP	Nongenotropic Androgen signaling	200171	ar_nongenomic_pathway	7	361	6.57635e-21
VCAP	Aurora B signaling	200012	aurora_b_pathway	4	518	2.45177e-21
VCAP	ATM pathway	200072	atm_pathway	2	113	2.35254e-21
VCAP	Direct p53 effectors	200120	p53downstreampathway	5	242	1.6361e-21
VCAP	Regulation of Telomerase	200086	telomerasepathway	6	246	2.13844e-22
VCAP	Aurora C signaling	200060	aurora_c_pathway	2	91	1.24969e-22
VCAP	Retinoic acid receptors-mediated signaling	200165	retinoic_acid_pathway	9	362	5.13724e-23
VCAP	PLK3 signaling events	200218	plk3_pathway	2	102	3.502e-23
VCAP	PDGFR-alpha signaling pathway	200163	pdgfrapathway	4	232	9.48251e-24
VCAP	Downstream signaling in na&#xef;ve CD8+ T cells	200216	cd8tcrdownstreampathway	11	432	4.20341e-24
VCAP	S1P1 pathway	200085	s1p_s1p1_pathway	4	154	3.62706e-24
VCAP	PLK2 and PLK4 events	200180	plk2_4pathway	1	229	3.03186e-24
VCAP	Signaling by Aurora kinases	200058	aurora_kinase_pathway	3	108	6.46175e-25
VCAP	BMP receptor signaling	200145	bmppathway	3	342	5.04037e-27
VCAP	IL8- and CXCR1-mediated signaling events	200200	il8cxcr1_pathway	8	324	1.1419e-27
VCAP	IL8- and CXCR2-mediated signaling events	200168	il8cxcr2_pathway	7	323	2.109e-28
VCAP	Ephrin A reverse signaling	200059	ephrinarevpathway	1	80	3.80462e-30
VCAP	ErbB4 signaling events	200011	erbb4_pathway	7	196	2.43728e-30
VCAP	VEGFR3 signaling in lymphatic endothelium	200219	lymphangiogenesis_pathway	7	337	2.22202e-30
VCAP	Insulin-mediated glucose transport	200197	insulin_glucose_pathway	6	230	1.37102e-30
VCAP	TCR signaling in na&#xef;ve CD4+ T cells	200027	tcr_pathway	15	342	1.21403e-30
VCAP	Signaling events regulated by Ret tyrosine kinase	200070	ret_pathway	7	359	3.18519e-31
VCAP	Notch signaling pathway	200015	notch_pathway	1	59	1.95619e-31
VCAP	Noncanonical Wnt signaling pathway	200020	wnt_noncanonical_pathway	9	438	9.93617e-33
VCAP	Regulation of Ras family activation	200213	ras_pathway	5	253	5.88108e-33
VCAP	Canonical Wnt signaling pathway	200077	wnt_canonical_pathway	3	155	2.06222e-33
VCAP	a6b1 and a6b4 Integrin signaling	200191	a6b1_a6b4_integrin_pathway	8	370	1.1149e-33
VCAP	Integrin-linked kinase signaling	200064	ilk_pathway	3	160	1.02798e-34
VCAP	Canonical NF-kappaB pathway	200031	nfkappabcanonicalpathway	4	204	9.39705e-35
VCAP	Presenilin action in Notch and Wnt signaling	200063	ps1pathway	6	397	6.97712e-35
VCAP	Trk receptor signaling mediated by PI3K and PLC-gamma	200215	pi3kplctrkpathway	6	252	5.67452e-35
VCAP	E2F transcription factor network	200032	e2f_pathway	3	244	3.4762e-35
VCAP	Signaling mediated by p38-gamma and p38-delta	200166	p38gammadeltapathway	4	316	9.26132e-36
VCAP	LPA receptor mediated events	200013	lysophospholipid_pathway	11	355	8.22004e-36
VCAP	PLK1 signaling events	200103	plk1_pathway	6	219	2.16959e-36
VCAP	ATF-2 transcription factor network	200136	atf2_pathway	8	372	9.82556e-37
VCAP	Degradation of beta catenin	200024	betacatenin_deg_pathway	5	249	1.37539e-37
VCAP	p73 transcription factor network	200017	p73pathway	10	304	1.07689e-37
VCAP	IFN-gamma pathway	200130	ifngpathway	12	446	4.42538e-39
VCAP	PDGF receptor signaling network	200202	pdgf_pathway	2	206	5.65882e-40
VCAP	p75(NTR)-mediated signaling	200123	p75ntrpathway	11	339	2.70922e-40
VCAP	S1P3 pathway	200046	s1p_s1p3_pathway	7	169	1.29921e-40
VCAP	Signaling events mediated by PRL	200007	prlsignalingeventspathway	4	135	2.17361e-41
VCAP	Syndecan-1-mediated signaling events	200157	syndecan_1_pathway	3	102	9.97316e-42
VCAP	Regulation of retinoblastoma protein	200224	rb_1pathway	9	285	6.21774e-42
VCAP	Nephrin/Neph1 signaling in the kidney podocyte	200153	nephrin_neph1_pathway	10	248	4.2877e-43
VCAP	TCR signaling in na&#xef;ve CD8+ T cells	200075	cd8tcrpathway	14	328	2.08981e-44
VCAP	LPA4-mediated signaling events	200047	lpa4_pathway	3	100	3.81769e-45
VCAP	Ras signaling in the CD4+ TCR pathway	200104	tcrraspathway	7	260	3.92074e-46
VCAP	IGF1 pathway	200100	igf1_pathway	9	295	1.02886e-47
VCAP	Notch-mediated HES/HEY network	200229	hes_heypathway	3	142	1.75394e-52
VCAP	FGF signaling pathway	200221	fgf_pathway	12	332	9.30412e-54
VCAP	Trk receptor signaling mediated by the MAPK pathway	200214	mapktrkpathway	10	367	1.80243e-60
VCAP	Syndecan-2-mediated signaling events	200193	syndecan_2_pathway	5	206	2.00507e-61
VCAP	Syndecan-4-mediated signaling events	200135	syndecan_4_pathway	3	199	6.46223e-67
VCAP	Coregulation of Androgen receptor activity	200049	ar_pathway	5	214	6.70868e-71
VCAP	Validated transcriptional targets of TAp63 isoforms	200204	tap63pathway	5	217	3.0806e-79
VCAP	VEGFR1 specific signals	200178	vegfr1_pathway	7	287	2.20479e-111
